# Supplementary material for: A high-quality reference genome for the fish pathogen Streptococcus iniae
Source: Microb Genom. 2022 Mar 1;8(3):000777. doi: 10.1099/mgen.0.000777 (PMC9176272; doi:10.1099/mgen.0.000777)
Supplement: Supplementary material 2 [file mgen-8-0777-s002.xlsx]

## Sheet: S1_pseudogenes
NOTE: pseudogenes were annotated in the GenBank annotations GCA_002220115.1 not RefSeq.
locus_tag	start	end	geneprimp	PFAM	/note	/note	/pseudo	comments
QMA0248_0015	16096	17298		intact. There is IS110 domain	transposase	premature stop codon. closest to IS110-family.	/pseudo	merged with QMA0248_2081.
QMA0248_0016	17949	17569		truncated	ISSth1 transposase	truncated at 5' end by IS	/pseudo
QMA0248_0019	19486	19296		truncated	ISSth1 transposase	truncated at 3' end by IS	/pseudo
QMA0248_0020	20081	19527			ISSth1 transposase	incomplete protein from both ends	/pseudo
QMA0248_0023	22143	22418	-	intact domain	transposase	truncated at 3' end by ISStin1	/pseudo
QMA0248_0027	25135	25509			integrase core domain	truncated at 5' end by IS	/pseudo
QMA0248_0061	44167	45951	extended gene		beta-galactosidase	stop codon insertion at position 5	/pseudo
QMA0248_0133	93657	95380		truncated	Cna protein B-type domain-containing protein	truncated at 5' end by IS. Domain truncated.	/pseudo	adjusted coordinates based on blastp and borders of IS.
QMA0248_0137	100168	100443	-	no domain	hypothetical protein	interrupted at 3' end by IS981	/pseudo
QMA0248_0140	101657	101887	-		hypothetical protein	interrupted at 5' end by IS981	/pseudo
QMA0248_0145	104945	105733	joined gene	disrupted in the middle	alpha/beta fold family hydrolase	premature stop codon	/pseudo
QMA0248_0149	107490	108714			UDP-N-acetylmuramoylpentapeptide-lysine N(6)-alanyltransferase/UDP-N-acetylmuramoylpentapeptide-lysine	frameshift	/pseudo
QMA0248_0210	175040	175373		truncated	membrane protein	truncated at 3' end by IS. Domain is truncated.	/pseudo
QMA0248_0213	176834	177592	-	truncated	zinc-binding lipoprotein LraI precursor, laminin-binding protein	truncated at 5' end by IS982. Domain is truncated.	/pseudo	adjusted coordinates based on blastp and borders of IS
QMA0248_0265	230284	231627		intact	transposase	truncated at 3' end	/pseudo	validated by comparing to other ISSag8 copies in the genome.
QMA0248_0270	235142	235532		no domain	hypothetical protein	truncated at 3' end by IS	/pseudo	adjusted coordinates based on blastp and borders of IS
QMA0248_0271	235582	236757		disturbed both ends?	transposase	premature stop codon	/pseudo
QMA0248_0275	238508	238957			lantibiotic ABC transporter permease	interrupted at 3' end by IS	/pseudo	gene split in half
QMA0248_0277	240277	240578			lantibiotic ABC transporter permease	interrupted at 5' end by IS	/pseudo	gene split in half. previous annotation was hypothetical protein
QMA0248_0328	304521	306325		trunacted in the middle	transposase	frameshift. Domain interrupted in the middle.	/pseudo	two orfs (328 and 329) were removed and replaced with one big pseudo gene feature (328)
QMA0248_0352	333404	333711		intact domain	IS30 family transposase	truncated at 3' end by ISSag2	/pseudo	Also big deletion of protein in the middle.
QMA0248_0441	421253	421357		no domain	hypothetical protein	truncated at 3' end by IS	/pseudo	adjusted coordinates based on blastp and borders of IS
QMA0248_0442	421631	422813			transposase	frameshift	/pseudo
QMA0248_0509	498210	498919		no domain	hypothetical protein	truncated at 3' end by IS	/pseudo	adjusted coordinates based on blastp and borders of IS
QMA0248_0515	503519	503757		no domain	hypothetical protein	interrupted at 3' end by IS	/pseudo	adjusted coordinates based on blastp and borders of IS
QMA0248_0518	504982	506332		no domain	hypothetical protein	interrupted at 5' end by IS	/pseudo	adjusted coordinates based on blastp and borders of IS
QMA0248_0598	586886	587599			membrane protein	truncated at 3' end by IS	/pseudo
QMA0248_0620	611898	612075		truncated	competence protein CoiA	interrupted at 3' end by IS. Domain is truncated.	/pseudo	adjusted coordinates based on blastp and borders of IS
QMA0248_0623	613296	614056		truncated	competence protein/transcription factor CoiA	interrupted at 5' end by IS. Domain is truncated.	/pseudo	adjusted coordinates based on blastp and borders of IS
QMA0248_0652	643866	646144	extended gene		putative internalin	frameshift after signal peptide	/pseudo
QMA0248_0675	671960	673162		intact	putative transposase	premature stop codon. closest to IS110-family.	/pseudo	merged with QMA0248_2089
QMA0248_0678	674771	675505			transcriptional regulator	truncated at 3' end by IS981	/pseudo	flanked by IS from both sides. Gene coordinates were adjusted to very border of IS.
QMA0248_0738	744208	745121			C4-dicarboxylate transporter/malic acid transport protein	frameshift	/pseudo
QMA0248_0883	892482	893177		no domain	ABC transporter permease	interrupted by unclassified IS3-family	/pseudo
QMA0248_0886	894605	896539		truncated at far end of IS	ABC transporter permease	interrupted by unclassified IS3-family	/pseudo
QMA0248_0930	942741	944184		intact	transposase	truncated at 3' end	/pseudo	validated by comparing to other ISSag8 copies in the genome.
QMA0248_0954	967684	967964			protein kinases	interrupted at 5' end by IS	/pseudo
QMA0248_0956	969280	970511			protein kinases	interrupted at 3' end by IS	/pseudo
QMA0248_0979	992487	993478			hypothetical protein	truncated at 5' end by IS	/pseudo
QMA0248_0995	1009528	1010346		HTH domain intact	ISSag9 transposase	truncated at 3' end by IS	/pseudo
QMA0248_0998	1011599	1011931		no domain	ISSag9 transposase	truncated at 5' end by IS	/pseudo
QMA0248_1042	1059848	1060334			2-amino-4-hydroxy-6- hydroxymethyldihydropteridine pyrophosphokinase	truncated at 3' end by IS	/pseudo
QMA0248_1053	1069651	1070088		intact	transposase	truncated at 3' end	/pseudo
QMA0248_1058	1073430	1073945		no domain	transposase	premature stop codon	/pseudo	I joined it with _1059 and deleted it
QMA0248_1115	1127816	1128037			abortive infection protein	interrupted by IS981	/pseudo	adjusted coordinates based on blastp and borders of IS
QMA0248_1118	1129238	1129738			abortive infection protein	interrupted at 5' end by IS982. truncated domain	/pseudo	adjusted coordinates based on blastp and borders of IS
QMA0248_1186	1203749	1205496			transposase	frameshift	/pseudo	two orfs were removed (1186 and 1187) and replaced with one big pseudo gene feature (1186)
QMA0248_1221	1237589	1238005		HTH domain intact	transposase	truncated at 3' end by IS	/pseudo	most transposase is chopped
QMA0248_1282	1309053	1309634		no domain	transposase	truncated at 5' end by IS	/pseudo	half of transposase is chopped
QMA0248_1285	1311035	1311380		HTH domain intact	transposase	truncated at 3' end by IS	/pseudo	half of transposase is chopped
QMA0248_1342	1362356	1362876		intact domain	lantibiotic transport ATP-binding protein	truncated at 3' end by IS. Intact ABC transporter domain.	/pseudo
QMA0248_1371	1392177	1392408		truncated	ABC transporter ATP-binding protein	interrupted at 5' end by IS	/pseudo	adjusted coordinates based on blastp and borders of IS
QMA0248_1373	1393724	1394134		truncated	ABC transporter ATP-binding protein	interrupted at 3' end by IS. Domain is truncated.	/pseudo
QMA0248_1374	1394121	1394690			membrane protein	interrupted at 5' end by IS	/pseudo	adjusted coordinates based on blastp and borders of IS
QMA0248_1492	1501710	1502396		HTH domain intact	IS30 family transposase	truncated at 3' end by IS	/pseudo
QMA0248_1494	1502811	1503491		HTH domain truncated a bit, intact Ingerase core domain	transposase	truncated at 3' end by IS	/pseudo	just by about 27aa
QMA0248_1546	1551782	1552131		intact domain	S1 RNA binding domain-containing protein	truncated at 3' end by IS	/pseudo	I doubt my action because it only interrupted 2amino acids.
QMA0248_1611	1627188	1628861		truncated	phosphoglycerol transferase	interrupted at 3' end by IS. Domain is truncated.	/pseudo	adjusted coordinates based on blastp and borders of IS
QMA0248_1614	1630082	1630861		truncated	phosphoglycerol transferase	interrupted at 5' end by IS. Domain is truncated.	/pseudo	adjusted coordinates based on blastp and borders of IS
QMA0248_1758	1783183	1784581		no domain	hypothetical protein	truncated at 3' end by IS	/pseudo	adjusted coordinates based on blastp and borders of IS
QMA0248_1831	1859589	1860701		HTH domain intact	transposase	truncated at 5' end by IS	/pseudo	just about 18bp
QMA0248_1832	1860975	1861359			membrane protein	truncated at 3' end by IS	/pseudo
QMA0248_2082	91818	92432	missed hit		TetR family transcriptional regulator	several stop codons	/pseudo
QMA0248_2085	304308	304467	missed hit	no domain	hypothetical protein	incomplete from 5' end, and truncated by IS at 3' end"	/pseudo
QMA0248_2086	331896	332183	missed hit	no domain	transposase	truncated at 5' end by ISSag2	/pseudo	Also big deletion of protein in the middle.
QMA0248_2090	673308	673403	missed hit	no domain	transposase	~30 amino acids remnants of ISL3-family IS	/pseudo
QMA0248_2092	941595	941798	missed hit	no domain	TmhB bacteriocin enhancer peptide	premature stop codon	/pseudo
QMA0248_2097	1504711	1504920	missed hit	no domain	transposase	truncated at 5' end by IS	/pseudo

## Sheet: S2_IS_elements_detailed
mobile_element_type in gbk file	is_name	pseudo	orf_name	similarity_dna	similarity_dna	similarity_AA	similarity_AA	family	orf_L_end	orf_R_end	orf_bp	aas	strand	transposase	IS_L_end	IS_R_end	length	DR	IR	is_coordinates_present	length_cm	flanking_gene_L_5'	flanking_gene_R_3'	comments	presence_in_others
ISL3-family(partial)	ISSth1-p	pseudo	QMA0248_0016			76% ISSth1_aa1	0.76	ISL3	17949	17569	381	126	-		18076	17536	541			18076 (1245) - 17536 (1416)		IS	IS	Protein Strep. Streptococcus thermophilus hits (1/309 - 125/433) protein length is 433. Being truncated at this 5' end makes it also pseudo so it's marked accordingly.	present in all		KEY for Table S2:
ISStin6	ISSdy1	no	QMA0248_0017		0.83	92.21% ISSdy1_aa2	0.9221	IS3 ssgr IS150	18901	18122	780	259	-		19295	18077	1219	3	43			transposase	transposase	Flanking_gene_L is partial. Protein blast hits only up to IQI (which is the borders of this IS). It's pseudo because it's partial.	present in all			Complete IS with >95% nucleotide identity to is_name
ISStin6	ISSdy1	no	QMA0248_0018		0.83	96.87% ISSdy1_aa1	0.9687	IS3 ssgr IS150	19227	18937	291	96	-	T	19295	18077	1219	3	43			transposase	transposase	Flanking_gene_L is partial. Protein blast hits only up to IQI (which is the borders of this IS). It's pseudo because it's partial.	present in all			Partial IS with >95% nucleotide identity to is_name
ISL3-family(partial)	ISSth1-p	pseudo	QMA0248_0019			77.77% ISSmu2_aa1	0.7777	ISL3	19486	19274	213	70	-		20168	19296	873		30	20168 (1) - 19296 (310)		amino acid permease	IS	Protein Strep. Streptococcus thermophilus hits (2/205 - 64/267) protein length is 433. End overlaps with IS at 3'end. Blastingp shows the end (64) is at IQI. Which is almost (minus 1bp) to the border of the overlapping IS. SO coordintes were adjusted to the edge of IS and was marked as pseudo.	present in all			Novel IS with <95% nucleotide identity to is_name
ISL3-family(partial)	ISSth1-p	pseudo	QMA0248_0020			79.53% IS1193D_aa1	0.7953	ISL3	20081	19527	555	184	-		20168	19296	873		30	20168 (1) - 19296 (310)		amino acid permease	IS	Protein Strep. Streptococcus thermophilus hits (8/12 - 183/187) protein length is 433. marked as pseudo. Blasting the nucleotide give hits with the ISSth1 as well starting from basepair 1 (YES).	present in all
ISStin9	ISSpn8	no	QMA0248_0132			81.38% ISSpn8_aa1	0.8138	IS30	93556	92603	954	317	-		93656	92584	1073	0	26			incomplete Cna protein B-type domain-containing protein at 5' end	TetR family transcriptionmal regulator marked as pseudo	Random fragments only align. First base doesn't match, and also the last 3 bases (which are part of the IRL and IRR).They were included anyway.	present in QMA and YSF only
ISStin2	ISSag3	no	QMA0248_0136			84.70% ISSag3_aa1	0.847	IS30	98807	99829	1023	340	+	T	98720	99883	1164	13 ( agttttgaaaaaa)	50			complete membrane protein	truncated HP at 5' end by IS981	Last 6 bp are a mismatch! They were included anyway. Direct repeat found: agttttgaaaaaa.	present in all
ISStin4(partial)	ISSag9-p	pseudo	QMA0248_2086			87.73% ISSag9_aa1	0.8773	IS30	332216	331896	321	106	-		332183	331640	544	13 (tcttttttttact)	50			ISSag2	DegV family protein	Coordinates were adjusted based on ISSag9 but fragmented hits. Blasted IRL and IRR. Blasted the protein (1/284 - 106/388) where the protein length is 388. Deletion within IS. Made the orf pseudo.	present in all
ISStin1	ISStin1		QMA0248_0024		1	91.04% ISSdy3_aa1	0.9104	IS256	22543	23718	1176	391	+	T	22453	23767	1315	7	0			truncated transposase at 3' end	complete transposase	HTH-like domain still intact	present in QMA and YSF only
ISStin4(partial)	ISSag9-p	pseudo	QMA0248_0352		0.87	91.83% ISSag9_aa1	0.9183	IS30	333711	333397	315	104	-		333811	333404	408	13 (tcttttttttact)	50			50S ribosomal protein L13	ISSag2	IS shorter than ORF by 7bp. Blasted protein (6/1 to 103/98). Protein length is 388. Present in all. Deletion within IS. Made the orf pseudo.	present in all
ISStin1	ISStin1		QMA0248_0134		1	91.04% ISSdy3_aa1	0.9104	IS256	95549	96724	1176	391	+	T	95459	96773	1315	7	2			incomplete Cna protein B-type domain-containing protein at 5' end	membrane protein		present in all except YSF
ISStin9	ISSpn8	no	QMA0248_0405			81.38% ISSpn8_aa1	0.8138	IS30	383998	383045	954	317	-		384098	383026	1073	14 (aattgcttctttaa)	26			DNA-directed RNA polymerase subunit delta	haloacid dehalogenase	Random fragment only align First and last 3 bp are mismatch but included them anyway. DR: AATTTCTTCGTTAA. Present only in YSF. Shorter in others.	present in QMA and YSF only
ISStin3(partial)	ISSag8-p	pseudo	QMA0248_0265			88.39% ISSag8_aa1	0.8839	IS1182	230284	231645	1362	453	+		230034	231627	1593					signal peptide protein	complete hypothetical protein	Truncated at 3' end. Miss alignment around the end. Present in all. Mismatch 22-95, 763-844, 867-1249, and 1369 to end. Other ISSag8 copies have different aa 3' end.. Which means for me that it is indeed incomplete.	present in all
ISStin1	ISStin1		QMA0248_0271		0.99	90.79% ISSdy3_aa1	0.9079	IS256	236757	235582	1176	391	-	T	236847	235533	1315	1	0			ABC transporter ATP-binding protein MutF	hypothetical protein		present in all
ISStin1	ISStin1		QMA0248_0276		1	91.04% ISSdy3_aa1	0.9104	IS256	239052	240227	1176	391	+	T	238962	240276	1315	0	2			ABC-2 family transporter protein/latibiotic ABC transporter permease	hypothetical protein/latibiotic ABC transporter permease	Downstream of this are 2 genes which are missing from ISET and ISNO. Hypothetical protein, and a response regulator.	present in all
ISStin1	ISStin1		QMA0248_0331		1	91.04% ISSdy3_aa1	0.9104	IS256	309974	308799	1176	391	-	T	310064	308750	1315	6	0			hypothetical protein (changed start to MTQ only)	putative alpha-1,2-mannosidase	Not a pseudo because it's just longer than the actual protein. I adjusted coordiantes to MTQ the start of the matching protein, which is a start codon.	present in QMA0248 only
ISStin9	ISSpn8	no	QMA0248_0415			81.38% ISSpn8_aa1	0.8138	IS30	393126	394079	954	317	+		393026	394098	1073	14 (aatggcttggggga)	26			fructose-bisphosphate aldolase	50S ribosomal protein L28	Random fragment only align First and last 3 bp are mismatch but included them anyway. Shorter. Present in all.	present in all
ISStin9	ISSpn8	no	QMA0248_0535			81.38% ISSpn8_aa1	0.8138	IS30	525083	524130	954	317	-		525183	524111	1073	14 (aaaatttttttttc)	26			asparagine synthetase AsnA	carbamate kinase	Random fragments align. BLASted IRL and IRR of ISSpn8. Absent in YSF only.	present in all except YSF
ISStin5	ISSau4	no	QMA0248_0582			71% ISSau4_aa1	0.71	IS3 ssgr IS150	571215	571505	291	96	+	transposase	571136	572383	1248	3 (ATC)	38			complete DNA repair protein recN	complete degV family protein	Present in all. DR (ATC). BLASTed the protein to find ISSau4 (1-100/104).	present in all
ISStin5	ISSau4	no	QMA0248_0583			67.26% ISLmo1_aa2	0.6726	IS3 ssgr IS150	571502	572344	843	280	+	integrase	571136	572383	1248	3 (ATC)	38			complete DNA repair protein recN	complete degV family protein	Present in all. DR (ATC). BLASTed the protein to find ISSau4 (2/23-280/298). Aligns from position 23 because of ribosomal slippage typically occurs in IS3.	present in all
ISStin9	ISSpn8	no	QMA0248_0599			81.38% ISSpn8_aa1	0.8138	IS30	588527	587574	954	317	-		588627	587555	1073	14 (ttccggattatttt)	26			peptide chain release factor 3	interrupted membrane protein	Absent in YSF only. This absence made me more confident about the coordinates of this IS primarily based on DR because IR had overlap with 2bp from 3' end. Made CDS pseudo and adjusted coordinates to borders of IS.	present in all except YSF
ISStin8	ISSmi2	no	QMA0248_0465		0.84	91.53% ISSmi2_aa1	0.9153	IS1182	449877	448177	1701	566	-		449994	448200	1795	-	26			preprotein translocase subunit SecY2	cell wall surface anchor family protein	BLASTed IRL and IRR. Match starting from base 2. Protein blast hits from 1-555 (out of 558). So I adjusted orf to LFA because it was extending outside IS. Present in all.	present in all
ISStin7	ISSeq3	no	QMA0248_0884		0.86	95.61% ISSeq3_aa3	0.9561	IS3 ssgr IS150	893966	893208	759	252	-		894604	893178	1427	3 (TCG)	44			ABC transporter permease	ABC transporter permease	Present in all except YSF. Potentially new IS to be submitted? It has DR 3 but the ISSeq3 doesn't. Mismatches between 74..206 and 276..337 and 1390..end. Interrupted neighbouring gene "ABC transporter permease"--> pseudogenes (adjusted its coordinates to the borders of IS). I checked IRL and IRR of ISSe3 and it covers entire both ends. Looking at the border in YSF where it's absent, excision was …	present in all
ISStin7	ISSeq3	no	QMA0248_0885		0.86	85.88% ISLgar1_aa1	0.8588	IS3 ssgr IS150	894550	894035	516	171	-		894604	893178	1427	3 (TCG)	44			ABC transporter permease	ABC transporter permease	Present in all except YSF. Potentially new IS to be submitted? It has DR 3 but the ISSeq3 doesn't. Mismatches between 74..206 and 276..337 and 1390..end. Interrupted neighbouring gene "ABC transporter permease"--> pseudogenes (adjusted its coordinates to the borders of IS). I checked IRL and IRR of ISSe3 and it covers entire both ends. Looking at the border in YSF where it's absent, excision was …	present in all
ISStin9	ISSpn8	no	QMA0248_0970			81.38% ISSpn8_aa1	0.8138	IS30	982621	981668	954	317	-		982721	981649	1073	14 (aattgcttctttaa)	26			GMP synthase	hypothetical protein	Present in all.	present in all
ISStin6	ISSdy1	no	QMA0248_0996		0.83	96.87% ISSdy1_aa1	0.9687	IS3 ssgr IS150	1010415	1010705	291	96	+	T	1010347	1011565	1219	3 (ATC)	43			transposase	transposase	Present in all. 1bp bigger than ISSdy1	present in all
ISStin8	ISSmi2	no	QMA0248_0601		0.84	91.53% ISSmi2_aa1	0.9153	IS1182	590507	592198	1692	563	+		590390	592184	1795	-	26			peptide chain release factor 3	lipoprotein	ORF extends over IS coordinates. No DR? Present in all. Adjusted protein size same as other ISSmi2.	present in all
ISStin6	ISSdy1	no	QMA0248_0997		0.83	92.21% ISSdy1_aa2	0.9221	IS3 ssgr IS150	1010741	1011520	780	259	+		1010347	1011565	1219	3 (ATC)	43			transposase	transposase	Present in all. 1bp bigger than ISSdy1	present in all
ISStin1	ISStin1		QMA0248_0681		0.99	90.53% ISSdy3_aa1	0.9053	IS256	678572	677397	1176	391	-	T	678662	677348	1315	7	2			hypothetical protein	IS	Present in all. Inverted in ISNO and ISET (+ strand)	present in all
ISStin8	ISSmi2	no	QMA0248_0773		0.84	91.53% ISSmi2_aa1	0.9153	IS1182	782259	780532	1728	575	-		782376	780582	1795	-	26			lipoate-protein ligase A	Dihydrolipoamide dehydrogenase	ORF extends to neighbouring gene which is a complete one (BLASTed it). Found DR (AACT) but has it's (AACTT) on the left end. Adjusted orf length same as other ISSmi2.	present in QMA0248 only
ISStin4	ISSag9	no	QMA0248_1041		0.83	93.29% ISSag9_aa1	0.9329	IS30	1058410	1059591	1182	393	+		1058310	1059847	1538	12(aattttttgact)	23			UDP-N-acetylenolpyruvoylglucosamine reductase	2-amino-4-hydroxy-6- hydroxymethyldihydropteridine pyrophosphokinase	IS overlaps slightly with the end of folK disrupting it's stop codon, marked it as pseudo anyway	present in all
ISStin9	ISSpn8	no	QMA0248_1056			81.38% ISSpn8_aa1	0.8138	IS30	1072457	1071504	954	317	-		1072557	1071485	1073	13 (ttgcttagcaatt)	26			unclassified IS3-family	50S ribosomal protein L10	Present in all.	present in all
ISStin1	ISStin1		QMA0248_0906		1	91.04% ISSdy3_aa1	0.9104	IS256	914404	915579	1176	391	+	T	914314	915628	1315	7				pantothenate kinase	16S rRNA m(2)G 1207 methyltransferase		present in QMA0248 only
ISStin3(partial)	ISSag8-p	pseudo	QMA0248_0930			85.89% ISSag8_aa1	0.8589	IS1182	944184	942715	1470	489	-		944434	942741	1694	16 (agaggctaaggcctct)	17			diacylglycerol kinase	hypothetical protein	ORF extends over IS coordinates. Present in all. Mismatch from the IS position 763-844, 867 to 1249 and again frm 1413 to 1521. ORF hits ISSag8 protein from 1-481 where full protein length is 496. This is still 2bp over IS.. Crop it to the border of IS, and made it pseudo. Marked as pseudo in ISET and ISNO	present in all
ISStin1	ISStin1		QMA0248_0946		1	91.04% ISSdy3_aa1	0.9104	IS256	959665	960840	1176	391	+	T	959575	960889	1315	1				membrane protein	ABC transporter ATP-binding protein		present in all except YSF and SF1
ISStin1	ISStin1		QMA0248_0955		1	91.04% ISSdy3_aa1	0.9104	IS256	968055	969230	1176	391	+	ND	967965	969279	1315	7				protein kinase	protein kinase	BLASTp the protein kinase and adjusted the length to the matching protein which happened to be at the IS borders.	present in all except YSF
ISStin7	ISSeq3	no	QMA0248_1057		0.85	95.61% ISSeq3_aa3	0.9561	IS3 ssgr IS150	1073361	1072603	759	252	-		1073999	1072573	1427	3 (GAT)	44			virulence factor relevant regulator	IS	Neighbouring vfr (virulence factor regulator) Potentially new IS to be submitted? It has DR 3 but the ISSeq3 doesn't. Mismatches between 74..206 and 276..337 and 1390..end. Present in all, annotated as pseudogenes in ISET and ISNO. \nTODO: join _1059 and _1058 and change no. ORF to 2.	present in all
ISStin8	ISSmi2	no	QMA0248_0976		0.84	91.53% ISSmi2_aa1	0.9153	IS1182	988701	990392	1692	563	+		988584	990378	1795	-	26			di-/tripeptide transporter	glutathione peroxidase	ORF extends over IS coordinates.Adjusted length same as others. Being only present in QMA0248 helped confirm it's coordinates :D from 5' end it's 100% accurate. From 3'd end however, there is a TAAAAAAA that is there outside IS and present in all genomes. I think coordinates are accurate..	present in QMA0248 only
ISStin1	ISStin1		QMA0248_0980		0.99	90.79% ISSdy3_aa1	0.9079	IS256	994703	993528	1176	391	-	T	994793	993479	1315					extracellular protein	hypothetical protein	No DR. BLASTp of the bit upstream of the CDS, it's part of the HP. So extended the coordinates to the borders of IS.	present in all
ISStin7	ISSeq3	no	QMA0248_1059		0.85	79.79% ISSth6_aa3	0.7979	IS3 ssgr IS150	1073945	1073643	303	100	-		1073999	1072573	1427	3 (GAT)	44			virulence factor relevant regulator	IS	done. Potentially new IS to be submitted? It has DR 3 but the ISSeq3 doesn't. Mismatches between 74..206 and 276..337 and 1390..end. Present in all, annotated as pseudogenes in ISET and ISNO.	present in all
ISStin9	ISSpn8	no	QMA0248_1113			81.38% ISSpn8_aa1	0.8138	IS30	1125736	1126689	954	317	+		1125636	1126708	1073	14 (ttgttttcttccta)	26			50S ribosomal protein L21	inosine-uridine preferring nucleoside hydrolase	There is one SNP in DR (T->C). Present in all.	present in all
ISStin4	ISSag9	no	QMA0248_1393		0.83	93.29% ISSag9_aa1	0.9329	IS30	1409994	1411175	1182	393	+		1409894	1411431	1538	0	23			50S ribosomal protein L11	integral membrane protein	DR? Present in all.	present in all
ISStin4(partial)	ISSag9-p	pseudo	QMA0248_1492		0.82	93.75% ISSag9_aa1	0.9375	IS30	1501710	1502399	690	229	+		1501610	1502396	787	13 (atataatcagatt)	23			putative cytoplasmic protein	IS	truncated at 3' end by ISSag2. Protein blast hits ISSag9 from (6/1 to 229/224) where full length is 388.Present in all.Adjusted size of ORF to the border of interrupting IS. Deletion within IS.This IS is complete in ISNO and ISET, as well as SF1.	present in QMA and YSF only
ISStin1	ISStin1		QMA0248_1050		0.99	90.53% ISSdy3_aa1	0.9053	IS256	1066955	1068130	1176	391	+	T	1066865	1068179	1315					polysaccharide deacetylase	IS	No DR? \nPresent in all. Pseudogene in ISET and ISNO Shorter)	present in all
ISStin10(partial)	ISSsu4-p	no orf	-		0.9			IS200/IS605	0	0	0	0	-		1068259	-		0	0	1068430 (589) - 1068259 (760)	172	ISSag2	ISStin1	There is NO ORF for this. Truncated at 5' end by ISSag2. Unclassified because it's less than 95%.	present in all
ISStin6	ISSdy1	no	QMA0248_1495		0.84	92.21% ISSdy1_aa2	0.9221	IS3 ssgr IS150	1504316	1503537	780	259	-		1504710	1503492	1219	0	43			transposase	transposase	~42 bp is a mismatch between 898..947 of the IS. it's also 1bp bigger than the ISSdy1. From 1092..925 it aligns to the reverse complement (a repeat?). \nPresent only in QMA and YSF.	present in QMA and YSF only
ISStin6	ISSdy1	no	QMA0248_1496		0.84	96.87% ISSdy1_aa1	0.9687	IS3 ssgr IS150	1504642	1504352	291	96	-	T	1504710	1503492	1219	0	43			transposase	transposase	~42 bp is a mismatch between 898..947 of the IS. it's also 1bp bigger than the ISSdy1. From 1092..925 it aligns to the reverse complement (a repeat?). \nPresent only in QMA and YSF.	present in QMA and YSF only
			QMA0248_1058			merged with _1059 ISLgar1
ISStin4(partial)	ISSag9-p	pseudo	QMA0248_2097			84.93% ISSag9_aa1	0.8493	IS30	1504696	1504920	225	74	+		1504711	1505176	466	13 (atataatcagatt)	23			IS	cold shock protein	Protein blast hits ISSag9 (6/320 - 74/388) where full length is 388. Deletion within IS. This IS is complete in ISNO and ISET, as well as SF1.	present in all
ISStin5	ISSau4	no	QMA0248_1538			66.90% ISLmo1_aa2	0.669	IS3 ssgr IS150	1546272	1545430	843	280	-	integrase	1546638	1545391	1248	3 (GAT)	38			sigma-54 modulation protein / S30EA ribosomal protein	16S ribosomal RNA	Present in all.BLASTed the protein to find ISSau4 (2/23-280/298). Aligns from position 23 because of ribosomal slippage typically occurs in IS3.	present in all
ISStin8(partial)	ISSmi2-p	pseudo	QMA0248_1186a		0.84	93.33% ISSmi2_aa1	0.9333	IS1182	1203749	1204651	903	300	+		1203632	1205479	1848	-	26			membrane protein	endonuclease/exonuclease/phosphatase family surface anchored protein	ORF extends over IS coordinates. This is the same IS as all other unclassified ISSmi2 detected. No DR. Frameshift	present in all
ISStin8(partial)	ISSmi2-p	pseudo	QMA0248_1186b		0.84	88.72% ISSmi2_aa1	0.8872	IS1182	1204648	1205496	849	282	+		1203632	1205479	1848	-	26			membrane protein	endonuclease/exonuclease/phosphatase family surface anchored protein	ORF extends over IS coordinates. This is the same IS as all other unclassified ISSmi2 detected. No DR. Frameshift	present in all
ISStin5	ISSau4	no	QMA0248_1539			72% ISSau4_aa1	0.72	IS3 ssgr IS150	1546559	1546269	291	96	-	transposase	1546638	1545391	1248	3 (GAT)	38			sigma-54 modulation protein / S30EA ribosomal protein	16S ribosomal RNA	Present in all. BLASTed the protein to find ISSau4 (1-100/104).	present in all
ISStin9	ISSpn8	no	QMA0248_1568			81.07% ISSpn8_aa1	0.8107	IS30	1576811	1577764	954	317	+		1576711	1577783	1073	14 (aaatcagcattttt)	26			nicotinate phosphoribosyltransferase	hypothetical protein	Present in all.	present in all
ISStin1	ISStin1		QMA0248_1341		1	91.04% ISSdy3_aa1	0.9104	IS256	1361131	1362306	1176	391	+	T	1361041	1362355	1315	7	0			IS	lantibiotic transport ATP-binding protein	Absent in YSF, inverted in (SF1, ISET, ISNO). Adjusted orf coordinates to the border of IS.	present in all except YSF
ISStin10	ISSsu4	no	QMA0248_1346		0.86	99.35% ISSsu4_aa1	0.9935	IS200/IS605 ssgr IS200	1366548	1366084	465	154	-	T	1366700	1365942	759	0	98			threonyl-tRNA synthetase	putative ABC transporter ATP-binding protein	First 3 bases of the ISSsu4 are mismatch (TAA--> AGT). present in all.	present in all
ISStin1	ISStin1		QMA0248_1358		1	91.04% ISSdy3_aa1	0.9104	IS256	1379600	1378425	1176	391	-	T	1379690	1378376	1315	7				pyroglutamyl-peptidase I	permease	Present in all. NOT in YSFST01-82.	present in all except YSF
ISStin1	ISStin1		QMA0248_1372		1	91.04% ISSdy3_aa1	0.9104	IS256	1392499	1393674	1176	391	+	T	1392409	1393723	1315	7				ABC transporter ATP-binding protein	ABC transporter ATP-binding protein	Present in all except YSF because it jumped slightly downstread. Updated coordinates of both orf to borders of IS (checked with blastp and they do align to matching protein).	present in all except YSF
ISStin1	ISStin1		QMA0248_1375		1	91.04% ISSdy3_aa1	0.9104	IS256	1394781	1395956	1176	391	+	T	1394691	1396005	1315	7				membrane protein	membrane protein	Present in all. Inverted in SF1. Adjusted coordinated according to BLASTp alignment with matching protein.	present in all except YSF and SF1
ISStin7	ISSeq3	no	QMA0248_1812		0.86	85.88% ISLgar1_aa1	0.8588	IS3 ssgr IS150	1840797	1841312	516	171	+		1840743	1842169	1427	3 (ATC)	44			RpiR family transcriptional regulator	hypothetical protein	Potentially new IS to be submitted? It has DR 3 but the ISSeq3 doesn't. Mismatches between 74..206 and 276..337 and 1390..end. Present in all.	present in all
ISStin8	ISSmi2	no	QMA0248_1426		0.84	91.53% ISSmi2_aa1	0.9153	IS1182	1445788	1447476	1689	562	+		1445671	1447465	1795	-	26			cation efflux family protein	arsenate reductase family protein	ORF extends over IS coordinates Coordinates adjusted. No DR? Present in all.	present in all
ISStin3	ISSag8	no	QMA0248_1451		0.84	87.71% ISSag8_aa1	0.8771	IS1182	1467440	1468882	1443	480	+		1467191	1468881	1692	0	17			UDP-N-acetylmuramoylalanyl-D-glutamate--L-lysine ligase	putative lipoprotein	ORF is 1bp longer than IS? Mismatch from the IS position 20 to95, 763-844, 867 to 1249 and again frm 1413 to 1521. No DR? Present in all. Did not make a Pseudogene.	present in all
ISStin7	ISSeq3	no	QMA0248_1813		0.86	95.61% ISSeq3_aa3	0.9561	IS3 ssgr IS150	1841381	1842139	759	252	+		1840743	1842169	1427	3 (ATC)	44			RpiR family transcriptional regulator	hypothetical protein	Potentially new IS to be submitted? It has DR 3 but the ISSeq3 doesn't. Mismatches between 74..206 and 276..337 and 1390..end. Present in all.	present in all
ISStin7	ISSeq3	no	QMA0248_2033			85.29% ISLgar1_aa1	0.8529	IS3 ssgr IS150	2071975	2072490	516	171	+		2071921	2073347	1427	3 (AAA)	44			50S ribosomal protein L33	DNA-binding protein	it's 3bp smaller than the ISSeq3. Mismatches between 74..206 and 276..337 and 1390..end. Present in all, inverted in ISET (- strand). Potentially new IS to be submitted? It has DR 3 but the ISSeq3 doesn't.	present in all
ISStin7	ISSeq3	no	QMA0248_2034			96.01% ISSeq3_aa3	0.9601	IS3 ssgr IS150	2072559	2073317	759	252	+		2071921	2073347	1427	3 (AAA)	44			50S ribosomal protein L33	DNA-binding protein	it's 3bp smaller than the ISSeq3. Mismatches between 74..206 and 276..337 and 1390..end. Present in all, inverted in ISET (- strand).Potentially new IS to be submitted? It has DR 3 but the ISSeq3 doesn't.	present in all
y	ISSpy1-p	no	QMA0248_0022	95.12% ISSpy1	0.9512	94.36% ISSpy1_aa1	0.9436	IS3 ssgr IS3	21817	22110	294	97	+	T	21761	-		0		21761 (1) - 22415 (655)	655	amino acid permease	IS	truncated at 3' end by IS Not pseudo.	present in all
y	ISSpy1-p	pseudo	QMA0248_0023	95.12% ISSpy1	0.9512	97.80% ISSpy1_aa2	0.978	IS3 ssgr IS3	22143	22418	276	91	+		21761	-		0		21761 (1) - 22415 (655)	655	amino acid permease	IS	truncated at 3' end. Marked as pseudo because it's incomplete.	present in all
y	ISSag2-p	no	-	97.5% ISSag2	0.975	_aa1		IS3 ssgr IS150	0	0	0	0	+		22416	-				22416 (1) - 22452 (37)	37	IS	IS	The truncated part of _0025_0026. Present in all	present in all
ISStin8	ISSmi2	no	QMA0248_1521		0.84	91.53% ISSmi2_aa1	0.9153	IS1182	1532782	1531052	1731	576	-		1532899	1531105	1795	-	26			putative cytosolic protein (orf is longer than other match protein)	MerR family transcriptional regulator	ORF extends further outside IS boundaries, which goes over the end of a neighbouring CDS (longer than match protein) Present only in QMA0248. No DR?	present in QMA0248 only
ISSag2	ISSag2		QMA0248_0350	98.44% ISSag2	0.9844	98.45% ISSag4_aa3	0.9845	IS3 ssgr IS150	333007	332228	780	259	-		333403	332184	1220	0	4			transposase	transposase	intact domain for L, and no domain for R.	present in all
ISSpy1	ISSpy1		QMA0248_0634	94.85% ISSpy1	0.9485	78.44% IS1069_aa2	0.7844	IS3 ssgr IS3	626396	626016	381	126	-		627207	625977	1231	4	8			voltage gated chloride channel	aspartate aminotransferase	11bp deletion. Present in all. Both have complete domains	present in all
ISStin10	ISSsu4	no	QMA0248_1545		0.86	99.22% ISSsu4_aa1	0.9922	IS200/IS605 ssgr IS200	1551175	1551564	390	129	+	T	1551023	1551781	759	2	98			cysteine synthase A	S1 RNA binding domain-containing protein	First 2 bp mismatch. Present in all. Marked as Pseudogene in ISET and ISNO.	present in all
y	ISSag9-p	pseudo	QMA0248_0995		0.99	99.25% ISSag9_aa1	0.9925	IS30	1009528	1010349	822	273	+		1009428	-				1009428 (1) - 1010346 (919)	919	thymidine kinase	IS	truncated at 3' end by ISSdy1. stop codon overlaps with neighbouring IS. Protein blast hits from 1-268 of the protein out of a total length of 388. I adjusted coordinated to the border of interupting IS. Marked it as pseudo.	present in all
ISStin1	ISStin1		QMA0248_1691		1	91.04% ISSdy3_aa1	0.9104	IS256	1710135	1708960	1176	391	-	T	1710225	1708911	1315	7	0			fructokinase	Mannose-6-phosphate isomerase	Only present in QMA0248.	present in QMA0248 only
ISStin8	ISSmi2	no	QMA0248_1725		0.84	91.53% ISSmi2_aa1	0.9153	IS1182	1748781	1750472	1692	563	+		1748664	1750458	1795	-	26			GNAT family acetyltransferase	beta-lactamase	ORF extends further outside IS boundaries, which goes over the end of neighbouring CDS from bothI IS ends (complete proteins). Present in all. No DR?	present in all
y	ISSag9-p	pseudo	QMA0248_1221		0.99	99.25% ISSag9_aa1	0.9925	IS30	1238105	1237586	420	139	-		1238105	-				1238105 (1) - 1237589 (517)	517	50S ribosomal protein L31	IS	~1Kbp is truncated from the left end (downstream) 3'. Present in all, either as hypothetical protein or transcriptional regulator.	present in all
y	ISSag9-p	pseudo	QMA0248_1285	98.88% ISSag9	0.9888	99.09% ISSag9_aa1	0.9909	IS30	1311380	1311000	381	126	-		1311480	-				1311480 (1) - 1311035 (446)	446	membrane protein	IS	truncated at 3' end by ISSag2	present in all
y	ISSag2-p	no	QMA0248_1493	98.26% ISSag2	0.9826	98.95% ISSdy1_aa1	0.9895	IS3 ssgr IS150	1502467	1502757	291	96	+	T	1502397	-				1502397 (1) - 1503491 (1095)	1095	IS	IS	truncated at 3' end by IS so adjust coordinates to the border of the neighboring IS. Not pseudo	present in QMA and YSF only
ISStin10	ISSsu4	no	QMA0248_1846		0.86	98.70% ISSsu4_aa1	0.987	IS200/IS605 ssgr IS200	1875781	1875317	465	154	-	T	1875933	1875175	759	0	98			glutamyl-tRNA synthetase	sensor kinase	this IS is 1bp shorter than it's counterpart ;)	present in all
y	ISSag2-p	pseudo	QMA0248_1494	98.26% ISSag2	0.9826	98.23% ISSag4_aa3	0.9823	IS3 ssgr IS150	1502811	1503494	684	227	+		1502397	-				1502397 (1) - 1503491 (1095)	1095	IS	IS	truncated at 3' end by IS so adjust coordinates to the border of the neighboring IS.	present in QMA and YSF only
y	ISSag9-p	no	-	99.21% ISSag9	0.9921			IS30	0	0	0	0		ND	1858197	-				1858197 (1) - 1858323 (127)	127	50S ribosomal protein L34	IS	truncated at 3' end by ISSag2. present in all	present in all
IS256-family(partial)	ISStin1-p	no	-		0.99	90.16% ISSdy3_aa1	0.9016	IS256	175608	175426	183	60	-		-	175374				175609 (1080) - 175374 (1315)	236	IS981	membrane protein	There is NO ORF for this. Truncated at 5' end. Overlaps with another cds! I Checked the CDS and it's truncated 3' end.	present in all
y	ISSag2-p	no	QMA0248_0025	97.77% ISSag2	0.9777	98.95% ISSdy1_aa2	0.9895	IS3 ssgr IS150	23808	24098	291	96	+	T	-	24957				23768 (31) - 24957 (1220)	1191	IS	IS	truncated at 5' end by ISStin1 so the overlapping basepair 'T' found in IS Finder results was ignored.Absent from SF1, ISET and ISNO.	present in QMA and YSF only
y	ISSag2-p	no	QMA0248_0026	97.77% ISSag2	0.9777	98.84% ISSdy2_aa3	0.9884	IS3 ssgr IS150	24134	24913	780	259	+		-	24957				23768 (31) - 24957 (1220)	1191	IS	IS	truncated at 5' end by ISStin1. Absent from SF1, ISET and ISNO.	present in QMA and YSF only
y	ISSpy1-p	pseudo	QMA0248_0027	97.46% ISSpy1	0.9746	79.33% IS1069_aa3	0.7933	IS3 ssgr IS3	25135	25509	375	124	+		-	25548		0		24958 (653) - 25548 (1242)	591	IS	16S ribosomal RNA	truncated at 5' end by ISSag1. Marked as pseudo as half of it is absent.	present in all
y	ISSag9-p	pseudo	QMA0248_0998		0.97	100% ISSag9_aa1	1	IS30	1011599	1011931	333	110	+		-	1012204				1011566 (917) - 1012204 (1538)	622	IS	4-oxalocrotonate tautomerase	Present in all. Truncated by 5' end. Insertion within IS. There is a repeat around the middle (taaaagacaaaatctaa..) resulted in alignment on 1282 and then again on 1266 of ISSag9. This could be due to an excision of IS. Also protein blast continues the interrupted other half (279 - 388). Marked it as pseudo.	present in all
y	ISSag9-p	pseudo	QMA0248_1282	98.06% ISSag9	0.9806	100% ISSag9_aa1	1	IS30	1309634	1309053	582	193	-		-	1308780				1309815 (520) - 1308780 (1538)	1036	IS	peptidase	truncated at 5' end by ISSag2 (on other strand). 17bp DR (TAAAAGACAAAATCTAA) insertion within IS.	present in all
ISStin8(partial)	ISSmi2-p	pseudo	QMA0248_0328a		0.81	86.33% ISSmi2_aa1	0.8633	IS1182	305408	306241	834	277	+		-	306251		-	-	304468 (67) - 306251 (1798)	1784	hypothetical protein	putative alpha-1,2-mannosidase	300bp don't align in the middle. Frameshift but not near the misalignment. Blasted the protein (match from 1 to 555) out of 558 whole protein size with 81% identity. I adjusted orf coordinates to the position 555 (LFA). IRR only from one end (26bp) but not the other end.	present in all
ISStin8(partial)	ISSmi2-p	pseudo	QMA0248_0328b		0.83	56.08% ISBce1_aa1	0.5608	IS1182	304527	305417	891	296	+		-	306251		-	-	304468 (67) - 306251 (1798)	1784	hypothetical protein	putative alpha-1,2-mannosidase	300bp don't align in the middle. Frameshift but not near the misalignment.	present in all
ISStin10(partial)	ISSsu4-p	pseudo	QMA0248_1053		0.85	98.63% ISSsu4_aa1	0.9863	IS200/IS605 ssgr IS200	1070088	1069648	441	146	-	T	-	1069651		0	0	1070240 (1) - 1069651 (591)	591	50S ribosomal protein L7/L12	ISSag2	Present in all. Truncated at 3' end by ISSag2. Blasted protein hits 13-158 (out of 166) so I adjusted the orf corrdinated up to KEYE (which cut of the *) since it has been interrupted by the IS. Domain is instact.	present in all
y	ISSag9-p	pseudo	QMA0248_1831	98.32% ISSag9	0.9832	100% ISSag9_aa1	1	IS30	1859589	1860701	1113	370	+		-	1860974				1859544 (124) - 1860974 (1538)	1432	IS	membrane protein	truncated at 5' end by ISSag2. Present in all. shorter in ISET and ISNO. 17bp DR within IS TAAAAGACAAAATCTAA membrane protein is interrupted by IS from 3' end marked it as pseudo	present in all
IS981	IS981		QMA0248_0138	99.50% IS981	0.995	99.66% IS981	0.9966	IS3 ssgr IS3	101362	100454	909	302	-		101623	100400	1224	4	8			interrupted HP at 3' end by this IS	interrupted HP at 5' end by this IS		present in QMA0248 only
IS981	IS981		QMA0248_0139	99.50% IS981	0.995	100% IS981_aa1	1	IS3 ssgr IS3	101565	101305	261	86	-	T	101623	100400	1224	4	8			interrupted HP at 3' end by this IS	interrupted HP at 5' end by this IS	Not present in same location in others.	present in QMA0248 only
ISSag2	ISSag2		QMA0248_1051	98.52% ISSag2	0.9852	98.45% ISSag4_aa3	0.9845	IS3 ssgr IS150	1069254	1068475	780	259	-		1069650	1068431	1220	3	4			transposase (6amino acids shorter than ISSau4, might cause problems because of stop codon when submission)	IS	present in all. Shorter in ISET and ISNO.	present in all
ISSag2	ISSag2		QMA0248_1052	98.52% ISSag2	0.9852	98.95% ISSdy1_aa1	0.9895	IS3 ssgr IS150	1069580	1069290	291	96	-	T	1069650	1068431	1220	3	4			transposase (6amino acids shorter than ISSau4, might cause problems because of stop codon when submission)	IS	present in all. Shorter in ISET and ISNO.	present in all
IS981	IS981		QMA0248_1116	99.50% IS981	0.995	100% IS981_aa1	1	IS3 ssgr IS3	1128058	1128318	261	86	+	T	1128000	1129223	1224	3	8			abortive infection protein	abortive infection protein	Present in all except YSF. Adjusted coordinates to the borders of the IS from both ends making 1116 shorter, and 1117 a bit longer.	present in all except YSF
IS981	IS981		QMA0248_1117	99.50% IS981	0.995	99.66% IS981	0.9966	IS3 ssgr IS3	1128261	1129169	909	302	+		1128000	1129223	1224	3	8			abortive infection protein	abortive infection protein	Present in all except YSF. Adjusted coordinates to the borders of the IS from both ends making 1116 shorter, and 1117 a bit longer.	present in all except YSF
ISSag2	ISSag2		QMA0248_1219	98.44% ISSag2	0.9844	98.45% ISSag4_aa3	0.9845	IS3 ssgr IS150	1237192	1236413	780	259	-		1237588	1236369	1220	0	4			IS	Exopolyphosphatase-related protein	Present in all.	present in all
ISSag2	ISSag2		QMA0248_1220	98.44% ISSag2	0.9844	98.95% ISSdy1_aa1	0.9895	IS3 ssgr IS150	1237518	1237228	291	96	-	T	1237588	1236369	1220	0	4			IS	Exopolyphosphatase-related protein	Present in all.	present in all
ISSag2	ISSag2		QMA0248_1283	98.44% ISSag2	0.9844	98.95% ISSdy1_aa1	0.9895	IS3 ssgr IS150	1309885	1310175	291	96	+	T	1309815	1311034	1220	0	4			IS	IS	Present in all.	present in all
ISSag2	ISSag2		QMA0248_1284	98.44% ISSag2	0.9844	98.45% ISSag4_aa3	0.9845	IS3 ssgr IS150	1310211	1310990	780	259	+		1309815	1311034	1220	0	4			IS	IS	Present in all.	present in all
IS981	IS981		QMA0248_1339	99.50% IS981	0.995	100% IS981_aa1	1	IS3 ssgr IS3	1359856	1360116	261	86	+	T	1359798	1361021	1224	3	8			hypothetical protein	IS	Present in all.	present in all
IS981	IS981		QMA0248_1340	99.50% IS981	0.995	99.66% IS981	0.9966	IS3 ssgr IS3	1360059	1360967	909	302	+		1359798	1361021	1224	3	8			hypothetical protein	IS	Present in all.	present in all
ISSag2	ISSag2		QMA0248_1612	98.44% ISSag2	0.9844	98.95% ISSdy1_aa1	0.9895	IS3 ssgr IS150	1628932	1629222	291	96	+	T	1628862	1630081	1220	3	4			phosphoglycerol transferase	phosphoglycerol transferase	present in all. Shorter in ISET and ISNO.	present in all
ISSag2	ISSag2		QMA0248_1613	98.44% ISSag2	0.9844	98.45% ISSag4_aa3	0.9845	IS3 ssgr IS150	1629258	1630037	780	259	+		1628862	1630081	1220	3	4			phosphoglycerol transferase	phosphoglycerol transferase	Present in all.	present in all
ISSag9	ISSag9		QMA0248_1711	98.32% ISSag9	0.9832	99.48% ISSag9	0.9948	IS30	1731887	1733053	1167	388	+	T	1731772	1733326	1555	13	0			30S ribosomal protein S6	A/G-specific adenine glycosylase	Has 17bp insertion.	present in all
IS981	IS981		QMA0248_0211	99.50% IS981	0.995	99.66% IS981	0.9966	IS3 ssgr IS3	176572	175664	909	302	-		176833	175610	1224	0	8			IS	truncated laminin binding protein at 5' end		present in all except YSF and SF1
IS981	IS981		QMA0248_0212	99.50% IS981	0.995	100% IS981_aa1	1	IS3 ssgr IS3	176775	176515	261	86	-	T	176833	175610	1224	0	8			IS	truncated laminin binding protein at 5' end		present in all except YSF and SF1
IS981	IS981		QMA0248_1756	99.50% IS981	0.995	99.66% IS981	0.9966	IS3 ssgr IS3	1782921	1782013	909	302	-		1783182	1781959	1224	2	8			hypothetical protein	lipoprotein	Present in all. Neighbouring region (up and down stream) is absent in YSF as if it's a GI.	present in all
IS981	IS981		QMA0248_1757	99.50% IS981	0.995	100% IS981	1	IS3 ssgr IS3	1783124	1782864	261	86	-	T	1783182	1781959	1224	2	8			hypothetical protein	lipoprotein	Present in all.	present in all
ISSag2	ISSag2		QMA0248_1829	98.44% ISSag2	0.9844	98.45% ISSag4_aa3	0.9845	IS3 ssgr IS150	1859147	1858368	780	259	-		1859543	1858324	1220	3	4			IS	IS	present in all. Shorter in ISET and ISNO.	present in all
ISSag2	ISSag2		QMA0248_1830	98.44% ISSag2	0.9844	98.95% ISSdy1_aa1	0.9895	IS3 ssgr IS150	1859473	1859183	291	96	-	T	1859543	1858324	1220	3	4			IS	IS	present in all.	present in all
ISSag9	ISSag9		QMA0248_1878	98.39% ISSag9	0.9839	99.48% ISSag9	0.9948	IS30	1925096	1926262	1167	388	+	T	1924981	1926535	1555	13	0			thioredoxin signature protein	internalin A-like histidine triad lipoprotein	Has 17bp insertion.	present in all
ISSag2	ISSag2		QMA0248_0268	98.36% ISSag2	0.9836	98.02% ISSag4_aa3	0.9802	IS3 ssgr IS150	234643	233882	762	253	-		235057	233838	1220	3	4			hypothetical protein	topology modulation protein		present in all
ISSag2	ISSag2		QMA0248_0269	98.36% ISSag2	0.9836	98.95% ISSdy1_aa1	0.9895	IS3 ssgr IS150	234987	234697	291	96	-	T	235057	233838	1220	3	4			hypothetical protein	topology modulation protein		present in all
ISSag2	ISSag2		QMA0248_0351	98.44% ISSag2	0.9844	98.95% ISSdy1_aa1	0.9895	IS3 ssgr IS150	333333	333043	291	96	-	T	333403	332184	1220	0	4			transposase	transposase		present in all
IS981	IS981		QMA0248_0432	99.42% IS981	0.9942	100% IS981_aa1	1	IS3 ssgr IS3	410670	410930	261	86	+	T	410612	411835	1224	3	8			D-alanyl-D-alanine carboxypeptidase family protein	D-alanyl-D-alanine carboxypeptidase		present in all
IS981	IS981		QMA0248_0433	99.42% IS981	0.9942	99.66% IS981	0.9966	IS3 ssgr IS3	410873	411781	909	302	+		410612	411835	1224	3	8			D-alanyl-D-alanine carboxypeptidase family protein	D-alanyl-D-alanine carboxypeptidase		present in all
y	ISSag9-p	pseudo	QMA0248_0442	98.32% ISSag9	0.9832	100% ISSag9_aa1	1	IS30	422431	421634	798	265	-		422913	421358	1556	13	0			16S ribosomal RNA	hypothetical protein	17bp insertion. Frameshift	present in all
ISSag2	ISSag2		QMA0248_0507	97.54% ISSag2	0.9754	97.05% ISSag4_aa1	0.9705	IS3 ssgr IS150	497135	497350	216	71	+	T	497001	498209	1209	0	4			D12 class N6 adenine-specific DNA methyltransferase	hypothetical protein	Prokka predicted 3 orfs, but here there are only 2	present in all
ISSag2	ISSag2		QMA0248_0508	97.54% ISSag2	0.9754	98.41% ISSag4_aa3	0.9841	IS3 ssgr IS150	497404	498165	762	253	+		497001	498209	1209	0	4			D12 class N6 adenine-specific DNA methyltransferase	hypothetical protein		present in all
IS981	IS981		QMA0248_0516	99.50% IS981	0.995	100% IS981_aa1	1	IS3 ssgr IS3	503816	504076	261	86	+	T	503758	504981	1224	3	8			hypothetical protein	hypothetical protein		present in all
IS981	IS981		QMA0248_0517	99.50% IS981	0.995	99.66% IS981	0.9966	IS3 ssgr IS3	504019	504927	909	302	+		503758	504981	1224	3	8			hypothetical protein	hypothetical protein		present in all
ISSag2	ISSag2		QMA0248_0621	98.44% ISSag2	0.9844	98.45% ISSag4_aa3	0.9845	IS3 ssgr IS150	612899	612120	780	259	-		613295	612076	1220	3	4			competence protein/transcription factor CoiA	competence protein CoiA		present in all
ISSag2	ISSag2		QMA0248_0622	98.44% ISSag2	0.9844	98.95% ISSdy1_aa1	0.9895	IS3 ssgr IS150	613225	612935	291	96	-	T	613295	612076	1220	3	4			competence protein/transcription factor CoiA	competence protein CoiA		present in all
ISSpy1	ISSpy1		QMA0248_0635	94.85% ISSpy1	0.9485	94.89% ISSpy1_aa2	0.9489	IS3 ssgr IS3	626671	626360	312	103	-		627207	625977	1231	4	8			voltage gated chloride channel	aspartate aminotransferase	11bp deletion. Present in all.	present in all
ISSag9	ISSag9		QMA0248_0079	98.26% ISSag9	0.9826	99.48% ISSag9	0.9948	IS30	65669	64503	1167	388	-	T	65784	64230	1555	13	0			complete 30S ribosomal protein	multi antimicrobial extrusion (MATE) family transporter	17bp insertion. Present in all (HP in SF1). Complete domain.	present in all
ISSag2	ISSag2		QMA0248_0676	98.44% ISSag2	0.9844	98.45% ISSag4_aa3	0.9845	IS3 ssgr IS150	674229	673450	780	259	-		674625	673406	1220	0	4			IS	transcriptional regulator	Gene coordinates were adjusted to very border of IS.	present in all
ISSag2	ISSag2		QMA0248_0677	98.44% ISSag2	0.9844	98.95% ISSdy1_aa1	0.9895	IS3 ssgr IS150	674555	674265	291	96	-	T	674625	673406	1220	0	4			IS	transcriptional regulator	Gene coordinates were adjusted to very border of IS.	present in all
IS981	IS981		QMA0248_0679	99.50% IS981	0.995	99.66% IS981	0.9966	IS3 ssgr IS3	676465	675557	909	302	-		676726	675503	1224	3	8			transcriptional regulator		Gene coordinates were adjusted to very border of IS.	present in QMA and YSF only
IS981	IS981		QMA0248_0680	99.50% IS981	0.995	100% IS981_aa1	1	IS3 ssgr IS3	676668	676408	261	86	-	T	676726	675503	1224	3	8			transcriptional regulator		Gene coordinates were adjusted to very border of IS.	present in QMA and YSF only
IS110-family		pseudo	-			71.29% ISL4_aa1	0.7129	IS110	672301	671960	342	113	-		671775	673287	1513	0	0			transposase	hypothetical protein	Protein Lactobacillus delbrueckii ISL4 hits (1/286 - 107/375) protein size 386. Merged with _0675 and marked as pseudo because of stop codon. No IRR found in blast or repeat finder or even ACT against itself. Having another copy in the genome made me sure of IS coordinates to an extent so I added: /note="putative coordiantes". joined with 675.	present in all
IS1182-family(partial)	ISSmi2-p	no orf	-		0.86	70.45% ISSmi2_aa1	0.7045	IS1182	242581	242712	132	43	+			242722		-	-	242596 (1671) - 242722 (1798)	128	histidine kinase SpaK	tRNA-Lys	There is NO ORF for this. Majority truncated at 5' end. Present in all. Not annotated in ISNO and ISET.	present in all
IS110-family		pseudo	QMA0248_0015			64.79% ISL4_aa1	0.6479	IS110	17298	16234	1065	354	-		17423	15911	1513	0	0			transposase	cell division protease FtsH	Protein Lactobacillus delbrueckii ISL4 hits (19/1 - 354/335) protein size is 386. The neighbouring or0014a QMA0248_2081 (which I marked as pseudo) continues the protein (1/337 - 39/375). Merged both. No IRR found in blast or repeat finder or even ACT against itself. Having another copy in the genome made me sure of IS coordinates to an extent so I added: /note="putative coordiantes". Domain is in…	present in all
IS110-family		pseudo	QMA0248_0675			61.33% ISL4_aa1	0.6133	IS110	673162	672302	861	286	-		671775	673287	1513	0	0			transposase	hypothetical protein	Protein Lactobacillus delbrueckii ISL4 hits (19/1 - 286/266) protein size is 386. Merged with QMA0248_2089 (or0674a) and marked as pseudo because of stop codon. No IRR found in blast or repeat finder or even ACT against itself. Having another copy in the genome made me sure of IS coordinates to an extent so I added: /note="putative coordiantes". Transposase domain intact.	present in all
NA			QMA0248_1001			73.84% ISLmo1_aa2	0.7384	IS3 ssgr IS150	1013950	1013549	402	133	-		1014040	1013531	510	0	16			xanthine permease	ApbE family protein	Protein blast hits (1/176-130/305). Added /note="IS3-family". It's partial ISStin5	present in all
NA			QMA0248_1086			86.57% ISDha13_aa1	0.8657	IS200/IS605 ssgr IS200	1102963	1103436	474	157	+	ND								hypothetical protein	mannosyl-glycoprotein endo-beta-N-acetylglucosaminidase family protein	Protein blast hits (1 - 149/151) to IS200/IS605 ISDha13. No idea. Just added /note="IS200/IS605-family". It's ISStin10 like.	present in all

## Sheet: S3_IS_elements_summarized
type_of_feature	start	end	length	/mobile_element_type	/note	/note
mobile_element	15911	17423	1512	insertion sequence:unclassified IS110-family	putative coordinates	ISL4-like
mobile_element	17536	18076	540	insertion sequence:unclassified ISL3-family(partial)	truncated at 5' end by IS	ISSth1-like
mobile_element	18077	19295	1218	insertion sequence:ISStin6
mobile_element	19296	20168	872	insertion sequence:unclassified ISL3-family(partial)	truncated at 3' end by IS	ISSth1-like
mobile_element	21761	22415	654	insertion sequence:ISSpy1(partial)	truncated at 3' end by IS
mobile_element	22416	22452	36	insertion sequence:ISSag2(partial)	truncated at 3' end by ISStin1
mobile_element	22453	23767	1314	insertion sequence:ISStin1
mobile_element	23768	24957	1189	insertion sequence:ISSag2(partial)	31bp truncated at 5' end by ISStin1	98% identity to ISSag4 and 96% to ISSdy2
mobile_element	24958	25548	590	insertion sequence:ISSpy1(partial)	truncated at 5' end by ISSag2
mobile_element	64230	65784	1554	insertion sequence:ISSag9	17bp DR within IS
mobile_element	92584	93656	1072	insertion sequence:ISStin9
mobile_element	95459	96773	1314	insertion sequence:ISStin1
mobile_element	98720	99883	1163	insertion sequence:ISStin2
mobile_element	100400	101623	1223	insertion sequence:IS981
mobile_element	175374	175609	235	insertion sequence:unclassified IS256-family(partial)	truncated at 5' end by IS981	partial ISStin1-like
mobile_element	175610	176833	1223	insertion sequence:IS981
mobile_element	230034	231627	1593	insertion sequence:ISStin3(partial)	truncated at 3' end
mobile_element	233838	235057	1219	insertion sequence:ISSag2	98% identity to ISSag4 and 96% to ISSdy2
mobile_element	235533	236847	1314	insertion sequence:ISStin1
mobile_element	238962	240276	1314	insertion sequence:ISStin1
mobile_element	242596	242722	126	insertion sequence:unclassified IS1182-family(partial)	truncated at 5' end	partial ISStin8-like
mobile_element	304468	306251	1783	insertion sequence:ISStin8(partial)	frameshift
mobile_element	308750	310064	1314	insertion sequence:ISStin1
mobile_element	331640	332183	543	insertion sequence:ISStin4(partial)	truncated at 5' end by ISSag2	deletion within IS
mobile_element	332184	333403	1219	insertion sequence:ISSag2	98% identity to ISSag4 and 96% to ISSdy2
mobile_element	333404	333811	407	insertion sequence:ISStin4(partial)	truncated at 3' end by ISSag2	deletion within IS
mobile_element	383026	384098	1072	insertion sequence:ISStin9
mobile_element	393026	394098	1072	insertion sequence:ISStin9
mobile_element	410612	411835	1223	insertion sequence:IS981
mobile_element	421358	422913	1555	insertion sequence:ISSag9(partial)	17bp DR within IS. Frameshift.
mobile_element	448200	449994	1794	insertion sequence:ISStin8
mobile_element	497001	498209	1208	insertion sequence:ISSag2	97% identity to ISSag4 and 96% to ISSdy2
mobile_element	503758	504981	1223	insertion sequence:IS981
mobile_element	524111	525183	1072	insertion sequence:ISStin9
mobile_element	571136	572383	1247	insertion sequence:ISStin5
mobile_element	587555	588627	1072	insertion sequence:ISStin9
mobile_element	590390	592184	1794	insertion sequence:ISStin8
mobile_element	612076	613295	1219	insertion sequence:ISSag2	98% identity to ISSag4 and 96% to ISSdy2
mobile_element	625977	627207	1230	insertion sequence:ISSpy1	11bp deletion within IS
mobile_element	671775	673287	1512	insertion sequence:unclassified IS110-family	putative coordinates	ISL4-like
mobile_element	673406	674625	1219	insertion sequence:ISSag2	98% identity to ISSag4 and 96% to ISSdy2
mobile_element	675503	676726	1223	insertion sequence:IS981
mobile_element	677348	678662	1314	insertion sequence:ISStin1
mobile_element	780582	782376	1794	insertion sequence:ISStin8
mobile_element	893178	894604	1426	insertion sequence:ISStin7
mobile_element	914314	915628	1314	insertion sequence:ISStin1
mobile_element	942741	944434	1693	insertion sequence:ISStin3(partial)	truncated at 3' end
mobile_element	959575	960889	1314	insertion sequence:ISStin1
mobile_element	967965	969279	1314	insertion sequence:ISStin1
mobile_element	981649	982721	1072	insertion sequence:ISStin9
mobile_element	988584	990378	1794	insertion sequence:ISStin8
mobile_element	993479	994793	1314	insertion sequence:ISStin1
mobile_element	1009428	1010346	918	insertion sequence:ISSag9(partial)	truncated at 3' end by IS
mobile_element	1010347	1011565	1218	insertion sequence:ISStin6
mobile_element	1011566	1012204	638	insertion sequence:ISSag9(partial)	truncated at 5' end by IS	17bp DR within IS
mobile_element	1058310	1059847	1537	insertion sequence:ISStin4
mobile_element	1066865	1068179	1314	insertion sequence:ISStin1
mobile_element	1068259	1068430	171	insertion sequence:ISStin10(partial)	truncated at 5'end by ISSag2
mobile_element	1068431	1069650	1219	insertion sequence:ISSag2	98% identity to ISSag4 and 97% to ISSdy2
mobile_element	1069651	1070240	589	insertion sequence:ISStin10(partial)	truncated at 3' end by ISSag2
mobile_element	1071485	1072557	1072	insertion sequence:ISStin9
mobile_element	1072573	1073999	1426	insertion sequence:ISStin7
mobile_element	1125636	1126708	1072	insertion sequence:ISStin9
mobile_element	1128000	1129223	1223	insertion sequence:IS981
mobile_element	1203632	1205479	1847	insertion sequence:ISStin8(partial)	frameshift
mobile_element	1236369	1237588	1219	insertion sequence:ISSag2	98% identity to ISSag4 and 96% to ISSdy2
mobile_element	1237589	1238105	516	insertion sequence:ISSag9(partial)	truncated at 3' end by ISSag2
mobile_element	1308780	1309815	1035	insertion sequence:ISSag9(partial)	truncated at 5' end by ISSag2	17bp DR within IS
mobile_element	1309815	1311034	1219	insertion sequence:ISSag2	98% identity to ISSag4 and 96% to ISSdy2
mobile_element	1311035	1311480	445	insertion sequence:ISSag9(partial)	truncated at 3' end by ISSag2
mobile_element	1359798	1361021	1223	insertion sequence:IS981
mobile_element	1361041	1362355	1314	insertion sequence:ISStin1
mobile_element	1365942	1366700	758	insertion sequence:ISStin10
mobile_element	1378376	1379690	1314	insertion sequence:ISStin1
mobile_element	1392409	1393723	1314	insertion sequence:ISStin1
mobile_element	1394691	1396005	1314	insertion sequence:ISStin1
mobile_element	1409894	1411431	1537	insertion sequence:ISStin4
mobile_element	1445671	1447465	1794	insertion sequence:ISStin8
mobile_element	1467191	1468882	1691	insertion sequence:ISStin3
mobile_element	1501610	1502396	786	insertion sequence:ISStin4(partial)	truncated at 3' end	deletion within IS
mobile_element	1502397	1503491	1094	insertion sequence:ISSag2(partial)	truncated at 3' end by IS
mobile_element	1503492	1504710	1218	insertion sequence:ISStin6
mobile_element	1504711	1505176	465	insertion sequence:ISStin4(partial)	truncated at 5' end	deletion within IS
mobile_element	1531105	1532899	1794	insertion sequence:ISStin8
mobile_element	1545391	1546638	1247	insertion sequence:ISStin5
mobile_element	1551023	1551781	758	insertion sequence:ISStin10
mobile_element	1576711	1577783	1072	insertion sequence:ISStin9
mobile_element	1628862	1630081	1219	insertion sequence:ISSag2	98% identity to ISSag4 and 96% ISSdy2
mobile_element	1708911	1710225	1314	insertion sequence:ISStin1
mobile_element	1731772	1733326	1554	insertion sequence:ISSag9	17bp DR within IS
mobile_element	1748664	1750458	1794	insertion sequence:ISStin8
mobile_element	1781959	1783182	1223	insertion sequence:IS981
mobile_element	1840743	1842169	1426	insertion sequence:ISStin7
mobile_element	1858197	1858323	126	insertion sequence:ISSag9(partial)	truncated at 3' end by ISSag2
mobile_element	1858324	1859543	1219	insertion sequence:ISSag2	98% identity to ISSag4 and 96% to ISSdy2
mobile_element	1859544	1860974	1430	insertion sequence:ISSag9(partial)	truncated at 5' by ISSag2	17bp DR within IS
mobile_element	1875175	1875933	758	insertion sequence:ISStin10
mobile_element	1924981	1926535	1554	insertion sequence:ISSag9	17bp DR within IS
mobile_element	2071921	2073347	1426	insertion sequence:ISStin7
CDS	1013549	1013950	401	NA	IS3-family	partial ISStin5-like
CDS	1102963	1103436	473	NA	IS200/IS605-family	ISStin10-like

## Sheet: S4_novel_IS
Assigned_IS_name	most_similar_IS	family	IS_length	ISFinder_page	Notes
ISStin2	ISSag3	IS30	1164	https://www-is.biotoul.fr/scripts/ficheIS.php?name=ISStin2
ISStin3	ISSag8	IS1182	1692	https://www-is.biotoul.fr/scripts/ficheIS.php?name=ISStin3
ISStin4	ISSag9	IS30	1538	https://www-is.biotoul.fr/scripts/ficheIS.php?name=ISStin4
ISStin5	ISSau4 (aa1) ISLmo1 (aa2)	IS3	1248	https://www-is.biotoul.fr/scripts/ficheIS.php?name=ISStin5
ISStin6	ISSdy1	IS3	1219	https://www-is.biotoul.fr/scripts/ficheIS.php?name=ISStin6
ISStin7	ISSeq3 (aa3) ISLgar1 (aa1)	IS3	1427	https://www-is.biotoul.fr/scripts/ficheIS.php?name=ISStin7
ISStin8	ISSmi2	IS1182	1795	https://www-is.biotoul.fr/scripts/ficheIS.php?name=ISStin8	The transposase in ISFinder is cut at the end of the IS making it without a stop codon.
ISStin9	ISSpn8	IS30	1073	https://www-is.biotoul.fr/scripts/ficheIS.php?name=ISStin9
ISStin10	ISSsu4	IS200/IS605	759	https://www-is.biotoul.fr/scripts/ficheIS.php?name=ISStin10

## Sheet: S5_motif_summary
No.	motifString	centerPos	modificationType	fraction	nDetected	nGenome	groupTag	partnerMotifString	meanScore	meanIpdRatio	meanCoverage	objectiveScore	notes
1	GCNGCAGC	1	modified_base	0.663044	183	276	GCNGCAGC		49.5464	2.88213	65.3934	6264	matches cytosine specific MTase at position: 502220-503440 (QMA0248_0514)
2	TGGCCAV	3	modified_base	0.301852	163	540	TGGCCAV		43.3497	2.71344	69.8221	2404.3
3	TGGCCRTNDNNNNND	3	modified_base	0.163701	46	281	TGGCCRTNDNNNNND		40.2609	2.34413	70.7826	363.318	Same as 2. It's an off-target specificity of GGCC
4	WNNNGCNGCAABNNNND	5	modified_base	0.151515	80	528	WNNNGCNGCAABNNNND		41.2375	2.27937	67.075	603.661	Same as 1. It's an off target specificity of GCNGCAGC

## Sheet: S6_rRNA_primers
Table S6: The list of forward and reverse primers used in each of the rRNA operon loci.
rRNA Locus	Forward	Reverse	Product (bp)
rRNA1	TCCAATTTTTAAAGAGTGCGACCT	GTCTGTCCAAGATTGTGGCG	7578
rRNA2	TCGCTTCGTCGTGTACTCTT	GATATTCCAGCAAAGGTCGC	9995
rRNA3	TCGTTTAGAGCCAACCCCTG	AGCCCTTATTCCAGCATACC	6695
rRNA4	TCCGTCCAATAACCGTGTCC	GTAAAGGCATGACCATCAGC	8709
rRNA5	GACGTAACCCCTCTTCATGT	CCGGTCAAGTTTTCACCAGT	8722
